# Supplementary material for: Completing a molecular timetree of apes and monkeys
Source: Front Bioinform. 2023 Dec 15;3:1284744. doi: 10.3389/fbinf.2023.1284744 (PMC10757846; doi:10.3389/fbinf.2023.1284744)
Supplement: Supplementary file 1 [file DataSheet1.zip]

Archive with 29 entries (27 files):
- New timetrees/
- New timetrees/Aotus_zonalis.nwk
- New timetrees/Callithrix_flaviceps.nwk
- New timetrees/cebus_versicolor.nwk
- New timetrees/Cercopithecus_sclateri.nwk
- New timetrees/Cytochrome B combined tree.nwk
- New timetrees/Macaca_balantak.nwk
- New timetrees/Macaca_speciosa.nwk
- New timetrees/Pithecia_aequatorialis.nwk
- New timetrees/Presbytis_senex.nwk
- New timetrees/Trachypithecus_vetulus.nwk
- Published timetrees/
- Published timetrees/Alouatta Stramineus - Bonvicino et al 2001.nwk
- Published timetrees/Alouatta_ululata - Povill et al 2021.nwk
- Published timetrees/Callicebus Caquetenis - Hoyos et al 2016.nwk
- Published timetrees/Callicebus Ornatus - Ruiz-Garcia et al 2016.nwk
- Published timetrees/Cebus imitator - Boubli et al 2012.nwk
- Published timetrees/Chlorocebus Djamdjamensis - Mekonnen et al 2018.nwk
- Published timetrees/Hoolock tianxing - Fan et al 2017.nwk
- Published timetrees/Lagothrix Flavicauda - Di Fiore et al 2014.nwk
- Published timetrees/Lagothrix Tschudii - Ruiz-Garcia et al 2019.nwk
- Published timetrees/Macaca togeanus  - Evans et al 2020.nwk
- Published timetrees/Mico_intermidus,leucippe,mundurku - Costa-Araujo et al 2019.nwk
- Published timetrees/Plecturocebus discolor - Byrne et al 2016.nwk
- Published timetrees/Pongo Tapanuliensis - Nater et al 2017.nwk
- Published timetrees/Presbytis Femoralis - Ang et al 2020.nwk
- Published timetrees/Saguinus Ursulus - Brcko et al 2022.nwk
- S1 - All accessions for new trees.xlsx
- S2 - Final_timetree_newick_format.nwk
