# Supplementary material for: Completing a molecular timetree of apes and monkeys
Source: Front Bioinform. 2023 Dec 15;3:1284744. doi: 10.3389/fbinf.2023.1284744 (PMC10757846; doi:10.3389/fbinf.2023.1284744)
Supplement: Supplementary file 1 [file DataSheet1.zip › New timetrees/Aotus_zonalis.nwk]

((Aotus_zonalis:3.583,Aotus_nancymaae:3.583):14.53,(Callithrix_jacchus:15.47,Cebus_albifrons:15.47):2.641);
