# Supplementary material for: Completing a molecular timetree of apes and monkeys
Source: Front Bioinform. 2023 Dec 15;3:1284744. doi: 10.3389/fbinf.2023.1284744 (PMC10757846; doi:10.3389/fbinf.2023.1284744)
Supplement: Supplementary file 1 [file DataSheet1.zip › New timetrees/Callithrix_flaviceps.nwk]

((Callithrix_flaviceps:1.6113788,Callithrix_geoffroyi:1.6113788):0.4295658,(Callithrix_kuhlii:1.4528156,Callithrix_penicillata:1.4528156):0.5881290);
