# Supplementary material for: Completing a molecular timetree of apes and monkeys
Source: Front Bioinform. 2023 Dec 15;3:1284744. doi: 10.3389/fbinf.2023.1284744 (PMC10757846; doi:10.3389/fbinf.2023.1284744)
Supplement: Supplementary file 1 [file DataSheet1.zip › New timetrees/cebus_versicolor.nwk]

(((Cebus_unicolor:0.5445068,Cebus_albifrons:0.5445068):5.9026452,Sapajus_apella:6.4471520):3.8989431,Cebus_versicolor:10.3460951);
