# Supplementary material for: Completing a molecular timetree of apes and monkeys
Source: Front Bioinform. 2023 Dec 15;3:1284744. doi: 10.3389/fbinf.2023.1284744 (PMC10757846; doi:10.3389/fbinf.2023.1284744)
Supplement: Supplementary file 1 [file DataSheet1.zip › New timetrees/Cercopithecus_sclateri.nwk]

(((Cercopithecus_sclateri:2.237,Cercopithecus_erythrotis:2.237):4.503,Cercopithecus_denti:6.741):0,Cercopithecus_cephus:6.741);
