# Supplementary material for: Completing a molecular timetree of apes and monkeys
Source: Front Bioinform. 2023 Dec 15;3:1284744. doi: 10.3389/fbinf.2023.1284744 (PMC10757846; doi:10.3389/fbinf.2023.1284744)
Supplement: Supplementary file 1 [file DataSheet1.zip › New timetrees/Cytochrome B combined tree.nwk]

(((((Semnopithecus_hector:1.717,Semnopithecus_ajax:1.717):0.02008,Semnopithecus_entellus:1.737):17.29,(((Cercopithecus_dryas:2.607,Chlorocebus_cynosuros:2.607):1.241,Allochrocebus_solatus:3.848):6.087,(Cercopithecus_doggetti:0.5019,Cercopithecus_kandti:0.5019):9.433):9.087):15.73,Nomascus_nasutus:34.76):9.387,(((((Mico_argentatus:0.2117,Mico_chrysoleucus:0.2117):0.8231,Mico_emiliae:1.035):10.68,Leontocebus_cruzlimai:11.72):5.431,Alouatta_juara:17.15):3.298,(Cebus_versicolor:9.776,Sapajus_flavius:9.776):10.67):23.7);
