# Supplementary material for: Completing a molecular timetree of apes and monkeys
Source: Front Bioinform. 2023 Dec 15;3:1284744. doi: 10.3389/fbinf.2023.1284744 (PMC10757846; doi:10.3389/fbinf.2023.1284744)
Supplement: Supplementary file 1 [file DataSheet1.zip › New timetrees/Macaca_balantak.nwk]

((Macaca_fascicularis:2.85,(Macaca_balantak:0.8875,Macaca_nemestrina:0.8875):1.962):2.646,Macaca_tonkeana:5.496);
