# Supplementary material for: Completing a molecular timetree of apes and monkeys
Source: Front Bioinform. 2023 Dec 15;3:1284744. doi: 10.3389/fbinf.2023.1284744 (PMC10757846; doi:10.3389/fbinf.2023.1284744)
Supplement: Supplementary file 1 [file DataSheet1.zip › New timetrees/Macaca_speciosa.nwk]

((((Macaca_fascicularis:1.9512419,Macaca_mulatta:1.9512419):0.4993006,Macaca_speciosa:2.4505425):2.9505488,Macaca_nemestrina:5.4010913):0.0981251,Trachypithecus_francoisi:5.4992164);
