# Supplementary material for: Completing a molecular timetree of apes and monkeys
Source: Front Bioinform. 2023 Dec 15;3:1284744. doi: 10.3389/fbinf.2023.1284744 (PMC10757846; doi:10.3389/fbinf.2023.1284744)
Supplement: Supplementary file 1 [file DataSheet1.zip › New timetrees/Pithecia_aequatorialis.nwk]

((Pithecia_aequatorialis:4.3945737,Cacajao_calvus:4.3945737):16.4510663,(Pithecia_pithecia:4.8135209,Callithrix_geoffroyi:4.8135209):16.0321191);
