# Supplementary material for: Completing a molecular timetree of apes and monkeys
Source: Front Bioinform. 2023 Dec 15;3:1284744. doi: 10.3389/fbinf.2023.1284744 (PMC10757846; doi:10.3389/fbinf.2023.1284744)
Supplement: Supplementary file 1 [file DataSheet1.zip › New timetrees/Presbytis_senex.nwk]

(((Presbytis_senex:1.8312164,Trachypithecus_vetulus:1.8312164):9.1647030,Trachypithecus_pileatus:10.9959194):9.1989254,Trachypithecus_johni:20.1948449);
