# Supplementary material for: Completing a molecular timetree of apes and monkeys
Source: Front Bioinform. 2023 Dec 15;3:1284744. doi: 10.3389/fbinf.2023.1284744 (PMC10757846; doi:10.3389/fbinf.2023.1284744)
Supplement: Supplementary file 1 [file DataSheet1.zip › New timetrees/Trachypithecus_vetulus.nwk]

(((Trachypithecus_geei:0.8461694,Trachypithecus_pileatus:0.8461694):1.3145545,Trachypithecus_vetulus:2.1607239):4.0211653,Trachypithecus_cristatus:6.1818892);
