# Supplementary material for: Completing a molecular timetree of apes and monkeys
Source: Front Bioinform. 2023 Dec 15;3:1284744. doi: 10.3389/fbinf.2023.1284744 (PMC10757846; doi:10.3389/fbinf.2023.1284744)
Supplement: Supplementary file 1 [file DataSheet1.zip › Published timetrees/Alouatta Stramineus - Bonvicino et al 2001.nwk]

(Alouatta_belzebul:4.59,(((Alouatta_macconnelli:0.3,Alouatta_stramineus:0.3):3.5,Alouatta_seniculus:3.8):0.4,Alouatta_caraya:4.2):0.49);
