# Supplementary material for: Completing a molecular timetree of apes and monkeys
Source: Front Bioinform. 2023 Dec 15;3:1284744. doi: 10.3389/fbinf.2023.1284744 (PMC10757846; doi:10.3389/fbinf.2023.1284744)
Supplement: Supplementary file 1 [file DataSheet1.zip › Published timetrees/Alouatta_ululata - Povill et al 2021.nwk]

((((Alouatta_macconnelli:1.673,Alouatta_sara:1.673):0.8366,Alouatta_seniculus:2.51):0.8366,Alouatta_caraya:3.346):0.966,(((Alouatta_ululata:0.7913,Alouatta_belzebul:0.7913):0,Alouatta_discolor:0.7913):1.583,Alouatta_guariba:2.374):1.938);
