# Supplementary material for: Completing a molecular timetree of apes and monkeys
Source: Front Bioinform. 2023 Dec 15;3:1284744. doi: 10.3389/fbinf.2023.1284744 (PMC10757846; doi:10.3389/fbinf.2023.1284744)
Supplement: Supplementary file 1 [file DataSheet1.zip › Published timetrees/Callicebus Ornatus - Ruiz-Garcia et al 2016.nwk]

(((Aotus_lemurinus:0.9731,Aotus_vociferans:0.9731):18.98,((Ateles_hybridus:0.8521,Ateles_fusciceps:0.8521):0.6476,Ateles_belzebuth:1.5):18.45):0.9017,Callicebus_ornatus:20.85);
