# Supplementary material for: Completing a molecular timetree of apes and monkeys
Source: Front Bioinform. 2023 Dec 15;3:1284744. doi: 10.3389/fbinf.2023.1284744 (PMC10757846; doi:10.3389/fbinf.2023.1284744)
Supplement: Supplementary file 1 [file DataSheet1.zip › Published timetrees/Cebus imitator - Boubli et al 2012.nwk]

((((Cebus_capucinus:1.67,Cebus_imitator:1.67):0.43,Cebus_olivaceus:2.1):0.21,Cebus_albifrons:2.31):3.88,Sapajus_nigritus:6.19);
