# Supplementary material for: Completing a molecular timetree of apes and monkeys
Source: Front Bioinform. 2023 Dec 15;3:1284744. doi: 10.3389/fbinf.2023.1284744 (PMC10757846; doi:10.3389/fbinf.2023.1284744)
Supplement: Supplementary file 1 [file DataSheet1.zip › Published timetrees/Hoolock tianxing - Fan et al 2017.nwk]

((((((((Hylobates_moloch:2.25,Hylobates_klossii:2.25):0.37,(Hylobates_agilis:2.44,Hylobates_muelleri:2.44):0.18):0.28,Hylobates_lar:2.9):0.51,Hylobates_pileatus:3.41):2.59,Symphalangus_syndactylus:6):0.79,(((Hoolock_tianxing:0.49,Hoolock_leuconedys:0.49):0.65,Hoolock_hoolock:1.14):5.17,((Nomascus_leucogenys:0.34,Nomascus_siki:0.34):0.79,Nomascus_gabriellae:1.13):5.18):0.48):14.94,((((Pan_troglodytes:2.13,Pan_paniscus:2.13):4.44,Homo_sapiens:6.57):2.02,Gorilla_gorilla:8.59):6.78,Pongo_pygmaeus:15.37):6.36):11.88,((Macaca_silenus:6.96,Macaca_thibetana:6.96):1.38,Macaca_sylvanus:8.34):25.27);
