# Supplementary material for: Completing a molecular timetree of apes and monkeys
Source: Front Bioinform. 2023 Dec 15;3:1284744. doi: 10.3389/fbinf.2023.1284744 (PMC10757846; doi:10.3389/fbinf.2023.1284744)
Supplement: Supplementary file 1 [file DataSheet1.zip › Published timetrees/Lagothrix Flavicauda - Di Fiore et al 2014.nwk]

(((((((Callithrix_geoffroyi:0.81,Callithrix_jacchus:0.81):12.02,(Saguinus_oedipus:11.3,Leontopithecus_rosalia:11.3):1.47):3.3,(Aotus_azarai:2.96,Aotus_lemurinus:2.96):13.5):0.6,((Sapajus_apella:5.18,Cebus_albifrons:5.39):9.31,(Saimiri_boliviensis:1.69,Saimiri_sciureus:1.69):13.01):2.5):1.6,((((((Lagothrix_cana:0.84,Lagothrix_poeppigii:0.84):0,Lagothrix_lugens:0.84):1.28,Lagothrix_flavicauda:2.12):6.46,(Brachyteles_arachnoides:1.98,Brachyteles_hypoxanthus:1.98):6.46):2.02,Ateles_belzebuth:10.6):3.7,Alouatta_caraya:14.3):4.5):0.9,Cacajao_calvus:19.7):23,(((((Papio_hamadryas:4.37,Theropithecus_gelada:4.37):5.55,Macaca_mulatta:9.92):2.78,Chlorocebus_aethiops:12.7):6.3,(Trachypithecus_obscurus:12,Colobus_guereza:12):7):8.2,((((Homo_sapiens:5.52,Pan_troglodytes:5.52):2.45,Gorilla_gorilla:7.97):5.73,Pongo_abelii:13.7):4.5,Hylobates_lar:18.2):9):15.5);
