# Supplementary material for: Completing a molecular timetree of apes and monkeys
Source: Front Bioinform. 2023 Dec 15;3:1284744. doi: 10.3389/fbinf.2023.1284744 (PMC10757846; doi:10.3389/fbinf.2023.1284744)
Supplement: Supplementary file 1 [file DataSheet1.zip › Published timetrees/Lagothrix Tschudii - Ruiz-Garcia et al 2019.nwk]

(((Lagothrix_lugens:2.55,Lagothrix_tschudii:2.55):8,Ateles_chamek:10.55):5.45,Alouatta_seniculus:16);
