# Supplementary material for: Completing a molecular timetree of apes and monkeys
Source: Front Bioinform. 2023 Dec 15;3:1284744. doi: 10.3389/fbinf.2023.1284744 (PMC10757846; doi:10.3389/fbinf.2023.1284744)
Supplement: Supplementary file 1 [file DataSheet1.zip › Published timetrees/Macaca togeanus - Evans et al 2020.nwk]

(((((Macaca_fascicularis:3.47,((Macaca_mulatta:1.78,(Macaca_cyclopis:1.294,Macaca_fuscata:1.294):0.4855):1.269,Macaca_arctoides:3.049):0.4208):0.7245,(((Macaca_thibetana:0.6589,Macaca_assamensis:0.6589):1.97,Macaca_sinica:2.629):0.5897,Macaca_radiata:3.219):0.9753):1.248,(Macaca_nemestrina:2.454,(((Macaca_tonkeana:1.681,Macaca_togeanus:1.681):0.4746,Macaca_nigra:2.156):0.1431,Macaca_maura:2.299):0.1552):2.989):0.3899,Macaca_sylvanus:5.833):4.353,(Papio_hamadryas:4.526,Theropithecus_gelada:4.526):5.66);
