# Supplementary material for: Completing a molecular timetree of apes and monkeys
Source: Front Bioinform. 2023 Dec 15;3:1284744. doi: 10.3389/fbinf.2023.1284744 (PMC10757846; doi:10.3389/fbinf.2023.1284744)
Supplement: Supplementary file 1 [file DataSheet1.zip › Published timetrees/Mico_intermidus,leucippe,mundurku - Costa-Araujo et al 2019.nwk]

(((((((Mico_emiliae:2.286,Mico_leucippe:2.286):0.09729,Mico_argentatus:2.384):0.22,Mico_munduruku:2.604):0.4856,Mico_rondoni:3.089):0.6778,Mico_intermedius:3.767):0.5895,(Mico_marcai:2.904,Mico_melanurus:2.904):1.452):2.893,(Mico_mauesi:4.811,Mico_humeralifer:4.811):2.439);
