# Supplementary material for: Completing a molecular timetree of apes and monkeys
Source: Front Bioinform. 2023 Dec 15;3:1284744. doi: 10.3389/fbinf.2023.1284744 (PMC10757846; doi:10.3389/fbinf.2023.1284744)
Supplement: Supplementary file 1 [file DataSheet1.zip › Published timetrees/Plecturocebus discolor - Byrne et al 2016.nwk]

(((((((Plecturocebus_discolor:0.66,Plecturocebus_cupreus:0.66):0.78,(Plecturocebus_caligatus:1,Plecturocebus_brunneus:1):0.44):0.52,((Plecturocebus_vieirai:0.55,Plecturocebus_moloch:0.55):0.75,Plecturocebus_bernhardi:1.3):0.64):0.27,((Plecturocebus_miltoni:1.34,Plecturocebus_cinerascens:1.34):0.68,Plecturocebus_hoffmannsi:2.02):0.22):1.49,Plecturocebus_donacophilus:3.74):4.35,((Callicebus_coimbrai:1.54,Callicebus_personatus:1.54):1.34,Callicebus_nigrifrons:2.88):5.21):2.16,((Cheracebus_purinus:1.23,Cheracebus_lucifer:1.23):0.6,Cheracebus_lugens:1.83):8.4);
