# Supplementary material for: Completing a molecular timetree of apes and monkeys
Source: Front Bioinform. 2023 Dec 15;3:1284744. doi: 10.3389/fbinf.2023.1284744 (PMC10757846; doi:10.3389/fbinf.2023.1284744)
Supplement: Supplementary file 1 [file DataSheet1.zip › Published timetrees/Pongo Tapanuliensis - Nater et al 2017.nwk]

(Pongo_pygmaeus:2.41,Pongo_tapanuliensis:2.41);
