# Supplementary material for: Completing a molecular timetree of apes and monkeys
Source: Front Bioinform. 2023 Dec 15;3:1284744. doi: 10.3389/fbinf.2023.1284744 (PMC10757846; doi:10.3389/fbinf.2023.1284744)
Supplement: Supplementary file 1 [file DataSheet1.zip › Published timetrees/Presbytis Femoralis - Ang et al 2020.nwk]

(((((((((Trachypithecus_cristatus:1.6,(Trachypithecus_mauritius:0.82,Trachypithecus_auratus:0.82):0.78):1.76,(Trachypithecus_barbei:1.55,Trachypithecus_obscurus:1.55):1.82):0.67,((Trachypithecus_francoisi:0.96,Trachypithecus_delacouri:0.96):0.44,Trachypithecus_hatinhensis:1.4):2.67):0.58,(Trachypithecus_pileatus:1.59,Trachypithecus_shortridgei:1.59):3.07):5.55,(Presbytis_femoralis:3.37,Presbytis_comata:3.38):6.78):0.95,((((Rhinopithecus_roxellana:1.99,Rhinopithecus_brelichi:1.99):0.25,(Rhinopithecus_bieti:0.72,Rhinopithecus_strykeri:0.72):1.53):0.48,Rhinopithecus_avunculus:2.76):5.97,((Pygathrix_nemaeus:0.84,Pygathrix_cinerea:0.84):7.13,Nasalis_larvatus:7.98):0.74):2.39):3.16,Colobus_guereza:14.3):5.91,(((Theropithecus_gelada:4.08,Papio_hamadryas:4.08):6.1,Macaca_sylvanus:10.18):2.3,Chlorocebus_aethiops:12.45):7.8):6.77,(Pan_troglodytes:13.58,Pongo_pygmaeus:13.58):13.5);
