# Supplementary material for: Completing a molecular timetree of apes and monkeys
Source: Front Bioinform. 2023 Dec 15;3:1284744. doi: 10.3389/fbinf.2023.1284744 (PMC10757846; doi:10.3389/fbinf.2023.1284744)
Supplement: Supplementary file 1 [file DataSheet1.zip › Published timetrees/Saguinus Ursulus - Brcko et al 2022.nwk]

(((((((((Saguinus_oedipus:1.57,Saguinus_geoffroyi:1.57):3.4,Saguinus_leucopus:4.97):2.3,((Saguinus_bicolor:1.54,Saguinus_martinsi:1.54):2.63,((Saguinus_ursulus:1.41,Saguinus_niger:1.41):0.62,Saguinus_midas:2.03):2.14):3.1):2.03,((Saguinus_labiatus:2.87,Saguinus_mystax:2.87):1.3,Saguinus_inustus:4.17):5.13):1.22,Leontocebus_fuscus:10.52):3.43,(Callimico_goeldii:10.33,Callithrix_penicillata:10.33):3.62):0.64,Leontopithecus_rosalia:14.6):3.8,Aotus_azarai:18.45):0.8,(Saimiri_sciureus:13.2,Sapajus_apella:13.2):6.06);
