# Supplementary material for: Completing a molecular timetree of apes and monkeys
Source: Front Bioinform. 2023 Dec 15;3:1284744. doi: 10.3389/fbinf.2023.1284744 (PMC10757846; doi:10.3389/fbinf.2023.1284744)
Supplement: Supplementary file 1 [file DataSheet1.zip › S2 - Final_timetree_newick_format.nwk]

(((((((((((((Macaca_tonkeana:1.681,Macaca_togeanus:1.681):0.209,Macaca_nigra:1.89):0.13,Macaca_maura:2.01):0.11,(Macaca_nigrescens:2.08,Macaca_hecki:2.08):0.05):0.04,(Macaca_ochreata:1.17,Macaca_brunnescens:1.17):0.99):1.42,((((Macaca_pagensis:1.64,Macaca_leonina:1.64):0.19,Macaca_siberu:1.83):0.41,Macaca_silenus:2.24):0.12,(Macaca_nemestrina:0.8875,Macaca_balantak:0.8875):1.4825):1.22):1.04,(((((Macaca_radiata:1.64,Macaca_munzala:1.64):1.14,Macaca_leucogenys:2.78):0.02,((Macaca_thibetana:2.23,Macaca_assamensis:2.23):0.17,Macaca_sinica:2.4):0.4):0.85,Macaca_arctoides:3.65):0.66,(((Macaca_mulatta:1.74,Macaca_cyclopis:1.74):0.92,Macaca_fuscata:2.66):0.5,(Macaca_fascicularis:2.4505,Macaca_speciosa:2.4505):0.7095):1.15):0.32):1.48,Macaca_sylvanus:6.11):4.42,(((((((Papio_ursinus:1.59,Papio_cynocephalus:1.59):0.25,Papio_kindae:1.83):0.07,Rungwecebus_kipunji:1.9):0.08,((Papio_hamadryas:1.23,Papio_anubis:1.23):0.46,Papio_papio:1.69):0.3):2.75,(Lophocebus_aterrimus:1.0,Lophocebus_albigena:1.0):3.73):0.36,Theropithecus_gelada:5.09):2.95,((((Cercocebus_galeritus:0.66,Cercocebus_agilis:0.66):0.28,Cercocebus_chrysogaster:0.93):2.44,(Cercocebus_torquatus:2.64,Cercocebus_atys:2.64):0.73):2.19,(Mandrillus_sphinx:2.8,Mandrillus_leucophaeus:2.8):2.77):2.48):2.49):2.21,((((((((((Cercopithecus_erythrotis:1.91,Cercopithecus_sclateri:1.91):0.1,Cercopithecus_ascanius:2.01):0.68,Cercopithecus_cephus:2.69):0.77,(Cercopithecus_petaurista:3.29,Cercopithecus_erythrogaster:3.29):0.17):1.52,((((Cercopithecus_kandti:0.5019,Cercopithecus_doggetti:0.5019):0.9481,Cercopithecus_albogularis:1.45):0.89,Cercopithecus_nictitans:2.34):0.26,Cercopithecus_mitis:2.6):2.38):1.09,(Cercopithecus_roloway:2.48,Cercopithecus_diana:2.48):3.59):0.19,((((Cercopithecus_wolfi:0.63,Cercopithecus_denti:0.63):2.59,Cercopithecus_mona:3.22):0.17,Cercopithecus_pogonias:3.39):2.33,Cercopithecus_neglectus:5.72):0.54):0.59,(Cercopithecus_lomamiensis:2.91,Cercopithecus_hamlyni:2.91):3.94):0.92,(((((((Chlorocebus_tantalus:1.57,Chlorocebus_aethiops:1.57):0.32,Chlorocebus_pygerythrus:1.89):0.48,Chlorocebus_cynosuros:2.37):0.0,(Chlorocebus_sabaeus:2.27,Chlorocebus_djamdjamensis:2.27):0.1):0.32,Cercopithecus_dryas:2.69):3.12,((Allochrocebus_preussi:1.62,Allochrocebus_lhoesti:1.62):0.97,Allochrocebus_solatus:2.59):3.23):0.06,(Erythrocebus_patas:5.81,Cercopithecus_campbelli:5.81):0.06):1.9):1.42,(Miopithecus_talapoin:3.91,Miopithecus_ogouensis:3.91):5.28):3.56):5.16,((((((((((Trachypithecus_mauritius:0.52,Trachypithecus_auratus:0.52):0.22,Trachypithecus_cristatus:0.74):0.5,Trachypithecus_germaini:1.24):1.4,((Trachypithecus_obscurus:1.58,Trachypithecus_barbei:1.58):0.39,Trachypithecus_phayrei:1.97):0.68):0.3,((((Trachypithecus_poliocephalus:0.46,Trachypithecus_francoisi:0.46):0.43,Trachypithecus_hatinhensis:0.89):0.04,Trachypithecus_delacouri:0.94):0.32,Trachypithecus_laotum:1.26):1.69):2.34,((Trachypithecus_pileatus:0.56,Trachypithecus_geei:0.56):1.06,Trachypithecus_shortridgei:1.62):3.67):3.13,((((Semnopithecus_schistaceus:0.58,Semnopithecus_entellus:0.58):0.93,(Semnopithecus_hector:1.4,Semnopithecus_ajax:1.4):0.1):0.74,Trachypithecus_johnii:2.24):0.34,((Trachypithecus_vetulus:0.91,Semnopithecus_priam:0.91):0.45,Semnopithecus_hypoleucos:1.37):1.21):5.84):0.86,(((((((Presbytis_rubicunda:1.4,Presbytis_melalophos:1.4):0.82,Presbytis_comata:2.22):0.4,Presbytis_potenziani:2.62):3.26,((Presbytis_frontata:4.04,Presbytis_chrysomelas:4.04):0.88,Presbytis_hosei:4.93):0.95):0.74,Presbytis_femoralis:6.61):0.71,Presbytis_thomasi:7.32):0.1,Presbytis_senex:7.42):1.86):0.7,((((Pygathrix_nemaeus:0.65,Pygathrix_cinerea:0.65):1.42,Pygathrix_nigripes:2.06):5.16,(Simias_concolor:2.22,Nasalis_larvatus:2.22):5.01):0.04,(((Rhinopithecus_roxellana:1.77,Rhinopithecus_brelichi:1.77):0.41,(Rhinopithecus_strykeri:0.66,Rhinopithecus_bieti:0.66):1.52):1.42,Rhinopithecus_avunculus:3.6):3.67):2.71):2.83,(((((((Piliocolobus_tephrosceles:0.76,Piliocolobus_rufomitratus:0.76):0.38,Piliocolobus_foai:1.14):0.76,(Piliocolobus_kirkii:0.67,Piliocolobus_gordonorum:0.67):1.23):1.58,Piliocolobus_badius:3.48):0.29,((Piliocolobus_preussi:0.44,Piliocolobus_pennantii:0.44):2.84,Piliocolobus_tholloni:3.28):0.48):3.6,Procolobus_verus:7.36):2.97,((((Colobus_vellerosus:0.37,Colobus_polykomos:0.37):1.43,Colobus_guereza:1.8):1.88,Colobus_angolensis:3.68):1.89,Colobus_satanas:5.58):4.76):2.48):5.09):11.23,((((((((((Hylobates_albibarbis:0.64,Hylobates_agilis:0.64):0.93,Hylobates_muelleri:1.57):1.07,Hylobates_klossii:2.64):0.33,Hylobates_lar:2.96):0.06,Hylobates_moloch:3.02):0.83,Hylobates_pileatus:3.86):3.45,Symphalangus_syndactylus:7.31):1.14,((((Nomascus_gabriellae:0.81,Nomascus_annamensis:0.81):0.67,(Nomascus_siki:0.48,Nomascus_leucogenys:0.48):0.99):0.16,Nomascus_concolor:1.64):1.49,(Nomascus_nasutus:2.52,Nomascus_hainanus:2.52):0.61):5.32):0.05,((Hoolock_leuconedys:0.49,Hoolock_tianxing:0.49):2.18,Hoolock_hoolock:2.67):5.83):11.55,((((Pan_troglodytes:2.14,Pan_paniscus:2.14):4.59,Homo_sapiens:6.73):2.39,(Gorilla_gorilla:1.65,Gorilla_beringei:1.65):7.47):8.52,((Pongo_pygmaeus:2.41,Pongo_tapanuliensis:2.41):0.42,Pongo_abelii:2.83):14.81):2.4):9.09):13.17,(((((((((((((((Mico_mauesi:0.78,Mico_humeralifer:0.78):1.06,(Mico_argentatus:0.2117,Mico_chrysoleucus:0.2117):1.6283):0.17,((Mico_emiliae:1.81,Mico_leucippe:1.81):0.1,Mico_munduruku:1.91):0.1):0.17,Mico_intermedius:2.18):0.2,(Mico_melanurus:2.28,Mico_marcai:2.28):0.1):1.95,((Cebuella_pygmaea:1.94,Cebuella_niveiventris:1.94):2.26,Mico_humilis:4.2):0.13):0.82,((((Callithrix_penicillata:0.76,Callithrix_jacchus:0.76):0.2,Callithrix_kuhlii:0.95):0.2,(Callithrix_geoffroyi:1.06,Callithrix_flaviceps:1.06):0.1):1.97,Callithrix_aurita:3.13):2.02):2.08,(Mico_saterei:3.02,Mico_rondoni:3.02):4.22):4.46,Callimico_goeldii:11.7):1.07,((Leontopithecus_rosalia:0.49,Leontopithecus_chrysopygus:0.49):0.39,Leontopithecus_chrysomelas:0.88):11.88):1.74,(((((((Saguinus_niger:1.41,Saguinus_ursulus:1.41):0.87,Saguinus_midas:2.28):0.38,(Saguinus_martinsi:1.31,Saguinus_bicolor:1.31):1.35):2.19,(Saguinus_oedipus:0.79,Saguinus_geoffroyi:0.79):4.06):1.71,(((Saguinus_mystax:1.49,Saguinus_labiatus:1.49):1.75,Saguinus_imperator:3.25):1.15,Saguinus_leucopus:4.39):2.16):0.68,Saguinus_inustus:7.24):1.52,(((((Saguinus_melanoleucus:1.16,Leontocebus_cruzlimai:1.16):1.01,Leontocebus_fuscicollis:2.17):0.46,(Saguinus_graellsi:0.27,Leontocebus_nigricollis:0.27):2.36):0.59,Leontocebus_tripartitus:3.22):0.1,Leontocebus_fuscus:3.32):5.44):5.74):1.95,((((((Aotus_griseimembra:1.96,Aotus_brumbacki:1.96):0.94,Aotus_lemurinus:2.9):0.14,Aotus_trivirgatus:3.04):0.91,Aotus_vociferans:3.95):0.16,(Aotus_nigriceps:1.39,Aotus_azarai:1.39):2.72):0.02,(Aotus_nancymaae:3.583,Aotus_zonalis:3.583):0.537):12.33):1.43,(((((((Cebus_olivaceus:0.52,Cebus_kaapori:0.52):0.79,Cebus_unicolor:1.31):0.43,Cebus_albifrons:1.74):0.3,(Cebus_capucinus:1.67,Cebus_imitator:1.67):0.37):0.1,Cebus_versicolor:2.14):4.04,(((((Sapajus_flavius:0.16,Sapajus_apella:0.16):1.18,Sapajus_cay:1.34):0.0,Sapajus_libidinosus:1.34):0.9,Sapajus_nigritus:2.24):0.9,Sapajus_xanthosternos:3.14):3.04):9.21,(((((Saimiri_macrodon:0.81,Saimiri_cassiquiarensis:0.81):0.53,Saimiri_sciureus:1.34):0.43,(Saimiri_ustus:1.54,Saimiri_oerstedii:1.54):0.23):0.86,Saimiri_boliviensis:2.62):0.29,Saimiri_vanzolinii:2.91):12.48):2.49):1.94,(((((((Lagothrix_lagotricha:0.72,Lagothrix_cana:0.72):0.0,Lagothrix_poeppigii:0.72):0.96,(Lagothrix_lugens:1.58,Lagothrix_tschudii:1.58):0.1):0.45,Lagothrix_flavicauda:2.12):7.49,(Brachyteles_hypoxanthus:3.07,Brachyteles_arachnoides:3.07):6.55):1.62,((((Ateles_geoffroyi:2.34,Ateles_fusciceps:2.34):0.15,Ateles_hybridus:2.49):0.11,Ateles_belzebuth:2.59):1.77,((Ateles_marginatus:0.9,Ateles_chamek:0.9):1.4,Ateles_paniscus:2.3):2.07):6.87):3.39,((((((Alouatta_macconnelli:0.3,Alouatta_stramineus:0.3):1.53,Alouatta_sara:1.83):0.0,(Alouatta_seniculus:1.35,Alouatta_juara:1.35):0.48):1.73,Alouatta_caraya:3.56):0.5,(((Alouatta_belzebul:0.7193,Alouatta_ululata:0.7193):0.1307,Alouatta_discolor:0.85):3.15,Alouatta_guariba:4.0):0.06):0.32,(Alouatta_pigra:2.47,Alouatta_palliata:2.47):1.91):10.24):5.2):1.24,(((((((((Plecturocebus_dubius:0.45,Plecturocebus_caligatus:0.45):0.53,Plecturocebus_donacophilus:0.97):1.51,((Plecturocebus_cupreus:0.66,Plecturocebus_discolor:0.66):1.25,Plecturocebus_brunneus:1.91):0.58):0.3,(Plecturocebus_miltoni:1.18,Plecturocebus_cinerascens:1.18):1.6):0.09,((((Plecturocebus_moloch:0.54,Plecturocebus_vieirai:0.54):0.1,Plecturocebus_grovesi:0.64):0.72,Plecturocebus_bernhardi:1.37):0.28,Plecturocebus_hoffmannsi:1.64):1.22):0.44,Callicebus_dubius:3.3):4.7,((((Callicebus_personatus:2.0,Callicebus_coimbrai:2.0):1.6,Callicebus_nigrifrons:3.6):0.1,(Callicebus_caquetensis:1.3,Callicebus_ornatus:1.3):2.4):0.1):4.2):0.21,(((Cheracebus_torquatus:0.74,Cheracebus_regulus:0.74):0.82,Cheracebus_lucifer:1.56):1.49,(Cheracebus_purinus:2.6,Cheracebus_lugens:2.6):0.45):5.16):9.2,((((((Chiropotes_israelita:1.54,Chiropotes_chiropotes:1.54):1.56,Chiropotes_utahickae:3.1):2.8,Chiropotes_satanas:5.9):0.36,Chiropotes_albinasus:6.26):0.35,(((Cacajao_hosomi:0.26,Cacajao_ayresi:0.26):0.56,Cacajao_melanocephalus:0.83):2.07,(Cacajao_rubicundus:0.7,Cacajao_calvus:0.7):2.19):3.72):4.44,((((((Pithecia_pissinatti:0.05,Pithecia_mittermeieri:0.05):0.3,Pithecia_vanzolinii:0.35):0.08,Pithecia_hirsuta:0.43):0.51,Pithecia_albicans:0.94):1.55,Pithecia_chrysocephala:2.49):5.19,((Pithecia_monachus:1.24,Pithecia_irrorata:1.24):3.51,(Pithecia_pithecia:4.65,Pithecia_aequatorialis:4.65):0.1):2.93):3.37):6.36):3.65):21.24);(Mico_melanurus:2.28,Mico_marcai:2.28);
